# Supplementary material for: Estimated costs for the delivery of safer conception strategies for HIV-discordant couples in Zimbabwe: a cost analysis
Source: BMC Health Serv Res. 2020 Oct 12;20:940. doi: 10.1186/s12913-020-05784-4 (PMC7552466; doi:10.1186/s12913-020-05784-4)
Supplement: Supplementary file 1 — Additional file 1. [file 12913_2020_5784_MOESM1_ESM.xlsx]

## Sheet: Scenario details
	SAFER Conception Target Resource Intensity: Strategy Details and Tests
		Target Recommendation
		Initial visit	First follow-up visit	Additional follow-up visits (per visit)
	All Strategies, including all combinations of strategies			Specific to strategy
	Goal/objective	Assess eligibility for SAFER	Determine eligibility and initiate strategies	Assess adherence to strategy
	Setting	Public sector/MoHCC	Public sector/MoHCC	Public sector/MoHCC
	Cadre delivering care	Nurse/counsellor	Nurse/counsellor	Nurse/counsellor
	Frequency	One-time	One-time	Quarterly
	Counselling and assessments	Safer conception	Review menstrual tracker	Review menstrual tracker
		HIV pre- and post-test	Discuss viral load results (where applicable)	Discuss viral load results (where applicable)
		Pre-conception	Re-test for HIV in seronegative partner	Re-test for HIV in seronegative partner
		Fertile period/menses tracking	Provide condoms	Provide condoms
		Nutritional counseling	Prescribe, instruct, and provide safer strategy(ies)	Provide support for safer strategy use, as needed
		STI screening and treatment, as applicable	STI follow up, as needed
		Folic acid supplementation
	Services, tests, and assessments per strategy			Specific to strategy
	ART-VL	Rapid HIV test (2; both partners)	Rapid HIV test (1; HIV- partner)	Rapid HIV test (1; HIV- partner)
		Viral load test (1)	Discuss VL results, retest to confirm suppression (1)	Viral load test (1)
		Urinanalysis (1)		Urinanalysis -- 6 months following first test (1)
		Pregnancy test (1)	Pregnancy test (1)	Pregnancy test (1)
		Serum creatinine (+CrCl) (1)		Serum creatinine (+CrCl) (1)
		Hepatitis B (1; depending on screening results)
		Syphilis RPR (2; both partners)
		CD4 (1)		CD4 -- 6 months following first test (1)
		FBC (1)		FBC -- 6 months following first test (1)
	Medication	ART refill if needed (1-3 month supply)	ART refill if needed (1-3 month supply)	ART refill as needed (3 month supply)
	If HIV+ partner is NOT on ART		If HIV+ partner is NOT virally suppressed	If HIV+ partner is NOT virally suppressed
		Provide ART (1-3 month supply)	Provide refill as needed	Provide 3-month supply
		ART adherence counseling	Provide adherence counseling	Provide adherence counseling, resistance testing
		Other HIV-related care, per guidelines	Refer for ART management per guidelines	Refer for ART management per guidelines
	PrEP	Rapid HIV test (2; both partners)	Rapid HIV test (1; HIV- partner)	Rapid HIV test (1; HIV- partner)
		Urinanalysis (1)		Urinanalysis -- 6 months following first test (1)
		Pregnancy test (1)	Pregnancy test (1)	Pregnancy test (1)
		Serum creatinine (+CrCl) (1)		Serum creatinine (+CrCl) -- 6 months following first test (1)
		Hepatitis B (1; depending on screening results)
		Syphilis RPR (2; both partners)
	Medication	Provide PrEP (1-2 month supply)	Provide PrEP (1-2 month supply)	Provide PrEP (3-month supply)
	Semen-washing	Rapid HIV test (2; both partners)	Rapid HIV test (1; HIV- partner)	Rapid HIV test (1; HIV- partner)
		Pregnancy test (1)	Pregnancy test (1)	Pregnancy test (1)
		Hepatitis B (1; depending on screening results)
		Syphilis RPR (2; both partners)
	SW supplies		Provide semen collection materials	Monthly semen-washing process and IUI
				Provide semen collection materials
	Artificial vaginal insemination	Rapid HIV test (2; both partners)	Rapid HIV test (1; HIV- partner)	Rapid HIV test (1; HIV- partner)
		Pregnancy test (1)	Pregnancy test (1)	Pregnancy test (1)
		Hepatitis B (1; depending on screening results)
		Syphilis RPR (2; both partners)
	AVI supplies		Provide AVI materials (3-6 month supply)	Provide AVI materials (3-6 month supply)

## Sheet: Cost inputs Individual 
	SAFER Cost Analysis Cost Inputs Table: Individual strategies total cost per couple
	Input type	SAFER Study (Observed) (Scenario 0)					Anticipated Real-World Program
							MOHCC unit prices (Scenarios 1, 2, 3)		High Intensity (Study-level) with MOHCC (Real-world) Prices (Scenario 1)		Target Intensity				Target Intensity, Incremental Cost Added to Current Practice (Scenario 2)		Target Intensity, Incremental Cost Added to SOC (Scenario 3)
		Unit price	Unit	Quantity	Cost per couple	Source	Unit price	Unit	Quantity	Cost per couple	Quantity	Cost per couple	Unit cost	Unit	Quantity	Cost per couple	Quantity	Cost per couple	Source
	ART-VL
	Personnel (pay and benefits)
	Physician/Manager	37.3	per hour	2	74.6	SAFER Study	37.3	per hour	2	74.6	0.5	18.65	37.3	per hour	0.75	27.975	0.75	27.975	USAID 2015, SAFER Study
	Nurse	8.4	per hour	5.08333	42.7	SAFER Study	4.2	per hour	5.08333	21.35	1.5	6.3	4.2	per hour	1.75	7.35	1.75	7.35	USAID 2015, SAFER Study
	HIV Counsellor	6.5	per hour	1.75	11.375	SAFER Study	3.26	per hour	1.75	5.705	1	3.26	3.26	per hour	1.25	4.075	1.25	4.075	USAID 2015, SAFER Study
	Pharmacist	19.93	per hour	0	0	SAFER Study	19.93	per hour	0	0	0.75	14.9475	19.93	per hour	0.21	4.1853	0	0	USAID 2015, SAFER Study
	Pharmacy technician	5.6	per hour	0	0	SAFER Study	3.26	per hour	0	0	0.25	0.815	3.26	per hour	0.07	0.2282	0	0	USAID 2015, SAFER Study
	Clerk/receptionist	3.85	per hour	1.33333	5.13333	SAFER Study	1.93	per hour	1.33333	2.57333	0.75	1.4475	1.93	per hour	0.6	1.158	0.6	1.158	USAID 2015, SAFER Study
	Medication & HIV Care
	TENOLAM-E	9.71	per month	0	0	MOCC	9.71	per month	0	0	8	77.68	9.71	per month	2.24	21.7504	0	0	MOHCC
	Care per guidelines	33.04	per month	0	0	Webb 2015, Marseille 2012	33	per month	0	0	8	264	33	per month	2.24	73.92	0	0	Webb 2015, Marseille 2012
	Tests (kits, reagents, labor, equipment, transportation, storage)
	HIV rapid	16.18	per test	11	177.98	SAFER Study	4.16	per test	11	45.76	5	20.8	4.16	per test	5	20.8	3	12.48	CHAI 2016, SAFER Study
	Viral Load	107.28	per test	7	750.96	SAFER Study	25.51	per test	7	178.57	4	102.04	25.51	per test	4	102.04	2	51.02	CHAI 2016, SAFER Study
	CD4	32.89	per test	1.5	49.335	SAFER Study	21.43	per test	1.5	32.145	1	21.43	21.43	per test	0	0	0	0
	FBC	25.03	per test	1.5	37.545	SAFER Study	7.74	per test	1.5	11.61	1	7.74	7.74	per test	0	0	0	0
	Urinalysis	3.88	per test	1.5	5.82	SAFER Study	3.34	per test	1.5	5.01	1	3.34	3.34	per test	1	3.34	1	3.34	SAFER Study
	Creatinine	4.67	per test	1.5	7.005	SAFER Study	3.52	per test	1.5	5.28	1	3.52	3.52	per test	0.5	1.76	0.5	1.76	SAFER Study
	Hepatitis B	19.37	per test	2	38.74	SAFER Study	8.18	per test	2	16.36	2	16.36	8.18	per test	1	8.18	0	0
	Pregnancy	1.8	per test	8	14.4	SAFER Study	1.44	per test	8	11.52	4	5.76	1.44	per test	3	4.32	1.5	2.16	SAFER Study
	Syphilis RPR	13.52	per test	2	27.04	SAFER Study	4.19	per test	2	8.38					2	8.38	2	8.38	Terris-Prestholt 2015
	Capital and Other
	Offsite admin & other*	153.565	per couple	1	153.565	SAFER Study	3	per couple	1	3	1.5	4.5	3	per couple	1	3	1	3	SAFER Study
	Clinic supplies**	1.11913	per couple	1	1.11913	SAFER Study	0.63	per couple	1	0.63	1.5	0.945	0.63	per couple	1	0.63	1	0.63	SAFER Study
	Rent, utilities & facility***	211	per couple	1	211	SAFER Study	8.23	per couple	1	8.23	1.5	12.345	8.23	per couple	1	8.23	1	8.23	SAFER Study
	Clinic equipment (non-lab)****	3.09522	per couple	1	3.09522	SAFER Study	0.42	per couple	1	0.42	1.5	0.63	0.42	per couple	1	0.42	1	0.42	SAFER Study
	Training (time and materials)	4.04348	per couple	1	4.04348	SAFER Study	0.16	per couple	1	0.16	1.5	0.24	0.16	per couple	1	0.16	1	0.16	SAFER Study
	Total per couple				1615.46					431.303		586.75				301.902		132.138
	PrEP
	Personnel
	Physician/Manager	37.3	per hour	2.25	83.925	SAFER Study	33.3	per hour	2.25	74.925	0.5	16.65	33.3	per hour	1.25	41.625	1.25	41.625	USAID 2015, SAFER Study
	Nurse	8.4	per hour	4.58333	38.5	SAFER Study	4.2	per hour	4.58333	19.25	1.5	6.3	4.2	per hour	1.25	5.25	1.25	5.25	USAID 2015, SAFER Study
	HIV Counsellor	6.5	per hour	1.75	11.375	SAFER Study	3.26	per hour	1.75	5.705	1	3.26	3.26	per hour	1.5	4.89	1.5	4.89	USAID 2015, SAFER Study
	Pharmacist	19.93	per hour	2.41667	48.1642	SAFER Study	19.93	per hour	2.41667	48.1642	0.75	14.9475	19.93	per hour	0.583333	11.6258	0	0	USAID 2015, SAFER Study
	Pharmacy technician	5.6	per hour	1	5.6	SAFER Study	3.26	per hour	1	3.26	0.25	0.815	3.26	per hour	0.666667	2.17333	0	0	USAID 2015, SAFER Study
	Clerk/receptionist	3.85	per hour	1.33333	5.13333	SAFER Study	1.93	per hour	1.33333	2.57333	0.75	1.4475	1.93	per hour	0.6	1.158	0.6	1.158	USAID 2015, SAFER Study
	Medication
	PrEP	49	per month	8	392	SAFER Study	18.1	per month	8	144.8	8	144.8	18.1	per month	8	144.8	0	0	MOHCC
	Tests
	HIV rapid	16.18	per test	11	177.98	SAFER Study	4.16	per test	11	45.76	5	20.8	4.16	per test	4	16.64	1	4.16	CHAI 2016, SAFER Study
	Viral Load	107.28	per test	0	0	SAFER Study	25.51	per test	0	0	0	0	25.51	per test	0	0	0	0	CHAI 2016, SAFER Study
	Urinalysis	3.88	per test	1.5	5.82	SAFER Study	3.34	per test	1.5	5.01	1	3.34	3.34	per test	1	3.34	1	3.34	SAFER Study
	Creatinine	4.67	per test	1.5	7.005	SAFER Study	3.52	per test	1.5	5.28	1	3.52	3.52	per test	2	7.04	1	3.52	SAFER Study
	Hepatitis B	19.37	per test	2	38.74	SAFER Study	8.18	per test	2	16.36	2	16.36	8.18	per test	0.25	2.045	0	0
	Pregnancy	1.8	per test	8	14.4	SAFER Study	1.44	per test	8	11.52	4	5.76	1.44	per test	3	4.32	2	2.88	SAFER Study
	Syphilis RPR	13.52	per test	2	27.04	SAFER Study	4.19	per test	2	8.38					2	8.38	2	8.38	Terris-Prestholt 2015
	Capital and Other
	Offsite admin & other*	153.565	per couple	1	153.565	SAFER Study	3	per couple	1	3	1.5	4.5	3	per couple	1	3	1	3	SAFER Study
	Clinic supplies**	1.11913	per couple	1	1.11913	SAFER Study	0.63	per couple	1	0.63	1.5	0.945	0.63	per couple	1	0.63	1	0.63	SAFER Study
	Rent, utilities & facility***	211	per couple	1	211	SAFER Study	8.23	per couple	1	8.23	1.5	12.345	8.23	per couple	1	8.23	1	8.23	SAFER Study
	Clinic equipment (non-lab)****	3.09522	per couple	1	3.09522	SAFER Study	0.42	per couple	1	0.42	1.5	0.63	0.42	per couple	1	0.42	1	0.42	SAFER Study
	Training (time and materials)	4.04348	per couple	1	4.04348	SAFER Study	0.16	per couple	1	0.16	1.5	0.24	0.16	per couple	1	0.16	1	0.16	SAFER Study
	Total per couple				1228.51					403.428		256.66				265.727		87.643
	Semen washing
	Personnel
	Physician	37.3	per hour	2	74.6	SAFER Study	33.3	per hour	2	66.6	0.5	16.65	33.3	per hour	0.75	24.975	0.75	24.975	USAID 2015, SAFER Study
	Nurse	8.4	per hour	4.33333	36.4	SAFER Study	4.2	per hour	4.33333	18.2	1.5	6.3	4.2	per hour	1	4.2	1	4.2	USAID 2015, SAFER Study
	HIV Counsellor	5.6	per hour	1.75	9.8	SAFER Study	3.26	per hour	1.75	5.705	1	3.26	3.26	per hour	1.25	4.075	1.25	4.075	USAID 2015, SAFER Study
	Clerk/receptionist	3.85	per hour	1.33333	5.13333	SAFER Study	1.93	per hour	1.33333	2.57333	0.75	1.4475	1.93	per hour	0.6	1.158	0.6	1.158	USAID 2015, SAFER Study
	Semen-washing process
	Personnel	36.7	per attempt	4	146.8	SAFER Study	23	per attempt	4	92	4	92	23	per attempt	3	69	3	69	SAFER Study
	Reagents & consumables	16.35	per attempt	4	65.4	SAFER Study	16.35	per attempt	4	65.4	4	65.4	16.35	per attempt	3	49.05	3	49.05	SAFER Study
	Capital equipment	35.18	per attempt	4	140.72	SAFER Study	35.18	per attempt	4	140.72	4	140.72	35.18	per attempt	3	105.54	3	105.54	SAFER Study
	IUI catheter	20	per attempt	4	80	SAFER Study	20	per attempt	4	80	4	80	20	per attempt	3	60	3	60	SAFER Study
	Tests
	HIV rapid	16.18	per test	11	177.98	SAFER Study	4.16	per test	11	45.76	5	20.8	4.16	per test	4	16.64	3	12.48	CHAI 2016, SAFER Study
	Hepatitis B	19.37	per test	2	38.74	SAFER Study	8.18	per test	2	16.36	2	16.36	8.18	per test	0	0	0	0	SAFER Study
	Pregnancy	1.8	per test	8	14.4	SAFER Study	1.44	per test	6	8.64	5	7.2	1.44	per test	3	4.32	3	4.32	SAFER Study
	Syphilis RPR	13.52	per test	2	27.04	SAFER Study	4.19	per test	2	8.38					2	8.38	2	8.38	Terris-Prestholt 2015
	Capital and Other
	Offsite admin & other*	153.565	per couple	1	153.565	SAFER Study	1.98	per couple	1	1.98	1.5	2.97	1.98	per couple	1	1.98	1	1.98	SAFER Study
	Clinic supplies**	1.11913	per couple	1	1.11913	SAFER Study	0.4158	per couple	1	0.4158	1.5	0.6237	0.4158	per couple	1	0.4158	1	0.4158	SAFER Study
	Rent, utilities & facility***	211	per couple	1	211	SAFER Study	5.4318	per couple	1	5.4318	1.5	8.1477	5.4318	per couple	1	5.4318	1	5.4318	SAFER Study
	Clinic equipment (non-lab)****	3.09522	per couple	1	3.09522	SAFER Study	0.2772	per couple	1	0.2772	1.5	0.4158	0.2772	per couple	1	0.2772	1	0.2772	SAFER Study
	Training (time and materials)	4.04348	per couple	1	4.04348	SAFER Study	4.224	per couple	1	4.224	1.5	6.336	4.224	per couple	1	4.224	1	4.224	SAFER Study
	Total per couple				1189.84					562.667		468.631				359.667		355.507
	Training				0					0						0		0
					0					0						0		0
					0					0						0		0
					0					0						0		0
	Artificial vaginal insemination (AVI)
	Personnel
	Physician/Manager	37.3	per hour	1.83333	68.3833	SAFER Study	33.3	per hour	1.83333	61.05	0.5	16.65	33.3	per hour	0.5	16.65	0.5	16.65	USAID, 2015
	Nurse	8.4	per hour	4.33333	36.4	SAFER Study	3.5	per hour	4.33333	15.1667	1.5	5.25	3.5	per hour	1	3.5	1	3.5	USAID, 2015
	HIV Counsellor	6.5	per hour	1.75	11.375	SAFER Study	3.1	per hour	1.75	5.425	1	3.1	3.1	per hour	1.25	3.875	1.25	3.875	USAID, 2015
	Clerk/receptionist	3.85	per hour	1.33333	5.13333	SAFER Study	1.9	per hour	1.33333	2.53333	0.75	1.425	1.9	per hour	0.6	1.14	0.6	1.14	SAFER Study
	AVI materials
	Condoms, syringes	2.78	per month	6	16.68	SAFER Study	1.78	per attempt	6	10.68	6	10.68	1.78	per attempt	6	10.68	6	10.68	SAFER Study
	Tests
	HIV rapid	16.18	per test	11	177.98	SAFER Study	4.16	per test	11	45.76	5	20.8	4.16	per test	4	16.64	2	8.32	CHAI 2016, SAFER Study
	Hepatitis B	19.37	per test	2	38.74	SAFER Study	8.18	per test	2	16.36	2	16.36	8.18	per test	0	0	0	0	SAFER Study
	Pregnancy	1.8	per test	8	14.4	SAFER Study	1.44	per test	8	11.52	4	5.76	1.44	per test	3	4.32	1	1.44	SAFER Study
	Syphilis RPR	13.52	per test	2	27.04	SAFER Study	4.19	per test	2	8.38					2	8.38	2	8.38	Terris-Prestholt 2015
	Capital and Other
	Offsite admin & other*	153.565	per couple	1	153.565	SAFER Study	1.98	per couple	1	1.98	1.5	2.97	1.98	per couple	1	1.98	1	1.98	SAFER Study
	Clinic supplies**	1.11913	per couple	1	1.11913	SAFER Study	0.4158	per couple	1	0.4158	1.5	0.6237	0.4158	per couple	1	0.4158	1	0.4158	SAFER Study
	Rent, utilities & facility***	211	per couple	1	211	SAFER Study	5.4318	per couple	1	5.4318	1.5	8.1477	5.4318	per couple	1	5.4318	1	5.4318	SAFER Study
	Clinic equipment (non-lab)****	3.09522	per couple	1	3.09522	SAFER Study	0.2772	per couple	1	0.2772	1.5	0.4158	0.2772	per couple	1	0.2772	1	0.2772	SAFER Study
	Training (time and materials)	4.04348	per couple	1	4.04348	SAFER Study	0.1056	per couple	1	0.1056	1.5	0.1584	0.1056	per couple	1	0.1056	1	0.1056	SAFER Study
	Total per couple				768.955					185.085		92.3406				73.3954		62.1954

## Sheet: Cost inputs combination
	SAFER Cost Analysis Cost Inputs Table: Strategy combinations total cost per couple
	Input type	SAFER Study (Observed) (Scenario 0)					Anticipated Real-World Program
							MOHCC unit prices (Scenarios 1, 2, 3)		High Intensity (Study-level) with MOHCC (Real-world) Prices (Scenario 1)		Target Intensity		Target Intensity, Incremental Cost Added to Current Practice (Scenario 2)		Target Intensity, Incremental Cost Added to SOC (Scenario 3)
		Unit cost	Unit	Quantity	Cost per couple	Source	Unit cost	Unit	Quantity	Cost per couple			Quantity	Cost per couple	Quantity	Cost per couple	Source
	ART-VL + PrEP
	Personnel (pay and benefits)
	Physician/Manager	37.3	per hour	2.58333	96.3583	SAFER Study	37.3	per hour	2.58333	96.3583	1.16667	43.5167	1.58333	59.0583	1.58333	59.0583	USAID 2015, SAFER Study
	Nurse	8.4	per hour	5.33333	44.8	SAFER Study	4.2	per hour	5.33333	22.4	1.125	4.725	1.91667	8.05	1.91667	8.05	USAID 2015, SAFER Study
	HIV Counsellor	6.5	per hour	2.16667	14.0833	SAFER Study	3.26	per hour	2.16667	7.06333	1.58333	5.16167	2	6.52	2	6.52	USAID 2015, SAFER Study
	Pharmacist	19.93	per hour	2.41667	48.1642	SAFER Study	19.93	per hour	2.41667	48.1642	0.35	6.9755	0.25	4.9825	0	0	USAID 2015, SAFER Study
	Pharmacy technician	5.6	per hour	1	5.6	SAFER Study	3.26	per hour	1	3.26	0.5	1.63	0.5	1.63	0	0	USAID 2015, SAFER Study
	Clerk/receptionist	3.85	per hour	1.33333	5.13333	SAFER Study	1.93	per hour	1.33333	2.57333	0.5	0.965	0.6	1.158	0.6	1.158	USAID 2015, SAFER Study
	Medication & HIV Care
	TENOLAM-E	9.71	per month	0	0	MOHCC	9.71	per month	0	0	8	77.68	2.24	21.7504	0	0	MOHCC
	PrEP	49	per month	0	0	MOHCC	18.1	per month	0	0	8	144.8	8	144.8	0	0	MOHCC
	Care per guidelines	33.04	per month	0	0	Webb 2015, Marseille 2012	33	per month	0	0	8	264	2.24	73.92	0	0	Webb 2015, Marseille 2012
	Tests (kits, reagents, labor, equipment, transportation, storage)
	HIV rapid	16.18	per test	11	177.98	SAFER Study	4.16	per test	11	45.76	5	20.8	5	20.8	3	12.48	CHAI 2016, SAFER Study
	Viral Load	107.28	per test	7	750.96	SAFER Study	25.51	per test	7	178.57	4	102.04	4	102.04	2	51.02	CHAI 2016, SAFER Study
	CD4	32.89	per test	1.5	49.335	SAFER Study	21.43	per test	1.5	32.145	1	21.43	0	0	0	0
	FBC	25.03	per test	1.5	37.545	SAFER Study	7.74	per test	1.5	11.61	1	7.74	0	0	0	0
	Urinalysis	3.88	per test	3	11.64	SAFER Study	3.34	per test	3	10.02	2	6.68	1	3.34	1	3.34	SAFER Study
	Creatinine	4.67	per test	3	14.01	SAFER Study	3.52	per test	3	10.56	2	7.04	0.5	1.76	0.5	1.76	SAFER Study
	Hepatitis B	19.37	per test	2	38.74	SAFER Study	8.18	per test	2	16.36	1	8.18	1	8.18	0	0
	Pregnancy	1.8	per test	8	14.4	SAFER Study	1.44	per test	8	11.52	5	7.2	3	4.32	1.5	2.16	SAFER Study
	Syphilis RPR	13.52	per test	2	27.04	SAFER Study	4.19	per test	2	8.38			2	8.38	2	8.38	Terris-Prestholt 2015
	Capital and Other
	Offsite admin & other*	153.565	per couple	1	153.565	SAFER Study	3	per couple	1	3	1	3	1	3	1	3	SAFER Study
	Clinic supplies**	1.11913	per couple	1	1.11913	SAFER Study	0.63	per couple	1	0.63	1	0.63	1	0.63	1	0.63	SAFER Study
	Rent, utilities & facility***	211	per couple	1	211	SAFER Study	8.23	per couple	1	8.23	1	8.23	1	8.23	1	8.23	SAFER Study
	Clinic equipment (non-lab)****	3.09522	per couple	1	3.09522	SAFER Study	0.42	per couple	1	0.42	1	0.42	1	0.42	1	0.42	SAFER Study
	Training (time and materials)	4.04348	per couple	1	4.04348	SAFER Study	0.16	per couple	1	0.16	1	0.16	1	0.16	1	0.16	SAFER Study
	Total per couple				1708.61					517.184		743.004		483.129		166.366
	ART-VL + SW
	Personnel (pay and benefits)
	Physician/Manager	37.3	per hour	1.58333	59.0583	SAFER Study	37.3	per hour	1.58333	59.0583	1.33333	49.7333	1.58333	59.0583	1.58333	59.0583	USAID 2015, SAFER Study
	Nurse	8.4	per hour	5.5	46.2	SAFER Study	4.2	per hour	5.5	23.1	1.83333	7.7	1.91667	8.05	1.91667	8.05	USAID 2015, SAFER Study
	HIV Counsellor	6.5	per hour	2.16667	14.0833	SAFER Study	3.26	per hour	2.16667	7.06333	2.08333	6.79167	2	6.52	2	6.52	USAID 2015, SAFER Study
	Pharmacist	19.93	per hour	0	0	SAFER Study	19.93	per hour	0.65	12.9545	0.65	12.9545	0.25	4.9825	0	0	USAID 2015, SAFER Study
	Pharmacy technician	5.6	per hour	0	0	SAFER Study	3.26	per hour	0.75	2.445	0.75	2.445	0.75	2.445	0	0	USAID 2015, SAFER Study
	Clerk/receptionist	3.85	per hour	1.33333	5.13333	SAFER Study	1.93	per hour	1.33333	2.57333	0.833333	1.60833	0.6	1.158	0.6	1.158	USAID 2015, SAFER Study
	Medication & HIV Care											0
	TENOLAM-E	9.71	per month	0	0	MOHCC	9.71	per month	0	0	2.24	21.7504	3.92	38.0632	0	0	MOHCC
	Care per guidelines	33.04	per month	0	0	Webb 2015, Marseille 2012	33	per month	0	0	2.24	73.92	3.92	129.36	0	0	Webb 2015, Marseille 2012
	Semen-washing process											0
	Personnel	36.7	per attempt	4	146.8	SAFER Study	23	per attempt	4	92	4	92	3	69	3	69	SAFER Study
	Reagents & consumables	16.35	per attempt	4	65.4	SAFER Study	16.35	per attempt	4	65.4	4	65.4	3	49.05	3	49.05	SAFER Study
	Capital equipment	35.18	per attempt	4	140.72	SAFER Study	35.18	per attempt	4	140.72	4	140.72	3	105.54	3	105.54	SAFER Study
	IUI catheter	20	per attempt	4	80	SAFER Study	20	per attempt	4	80	4	80	3	60	3	60	SAFER Study
	Tests (kits, reagents, labor, equipment, transportation, storage)											0
	HIV rapid	16.18	per test	11	177.98	SAFER Study	4.16	per test	11	45.76	5	20.8	5	20.8	3	12.48	CHAI 2016, SAFER Study
	Viral Load	107.28	per test	7	750.96	SAFER Study	25.51	per test	7	178.57	4	102.04	4	102.04	2	51.02	CHAI 2016, SAFER Study
	CD4	32.89	per test	1.5	49.335	SAFER Study	21.43	per test	1.5	32.145	1.5	32.145	0	0	0	0	SAFER Study
	FBC	25.03	per test	1.5	37.545	SAFER Study	7.74	per test	1.5	11.61	1.5	11.61	0	0	0	0	SAFER Study
	Urinalysis	3.88	per test	1.5	5.82	SAFER Study	3.34	per test	1.5	5.01	1.5	5.01	1	3.34	1	3.34	SAFER Study
	Creatinine	4.67	per test	1.5	7.005	SAFER Study	3.52	per test	1.5	5.28	1.5	5.28	0.5	1.76	0.5	1.76	SAFER Study
	Hepatitis B	19.37	per test	2	38.74	SAFER Study	8.18	per test	2	16.36	2	16.36	1	8.18	0	0	CHAI 2016, SAFER Study
	Syphilis RPR	13.52	per test	2	27.04	SAFER Study	4.19	per test	2	8.38			2	8.38	2	8.38	Terris-Prestholt 2015
	Pregnancy	1.8	per test	8	14.4	SAFER Study	1.44	per test	8	11.52	5	7.2	3	4.32	1.5	2.16	SAFER Study
	Capital and Other											0
	Offsite admin & other*	153.565	per couple	1	153.565	SAFER Study	3	per couple	1	3	1	3	1	3	1	3	SAFER Study
	Clinic supplies**	1.11913	per couple	1	1.11913	SAFER Study	0.63	per couple	1	0.63	1	0.63	1	0.63	1	0.63	SAFER Study
	Rent, utilities & facility***	211	per couple	1	211	SAFER Study	8.23	per couple	1	8.23	1	8.23	1	8.23	1	8.23	SAFER Study
	Clinic equipment (non-lab)****	3.09522	per couple	1	3.09522	SAFER Study	0.42	per couple	1	0.42	1	0.42	1	0.42	1	0.42	SAFER Study
	Training (time and materials)	4.04348	per couple	1	4.04348	SAFER Study	0.16	per couple	1	0.16	1	0.16	1	0.16	1	0.16	SAFER Study
	Total per couple				2039.04					812.389		767.908		694.487		449.956
	ART-VL + AVI
	Personnel (pay and benefits)
	Physician/Manager	37.3	per hour	1.91667	71.4917	SAFER Study	37.3	per hour	1.91667	71.4917	1.66667	62.1667	1	37.3	1	37.3	USAID 2015, SAFER Study
	Nurse	8.4	per hour	5.5	46.2	SAFER Study	4.2	per hour	5.5	23.1	2.58333	10.85	2.25	9.45	2.25	9.45	USAID 2015, SAFER Study
	HIV Counsellor	6.5	per hour	2.16667	14.0833	SAFER Study	3.26	per hour	2.16667	7.06333	2.83333	9.23667	1.66667	5.43333	1.66667	5.43333	USAID 2015, SAFER Study
	Pharmacist	19.93	per hour	0	0	SAFER Study	19.93	per hour	0	0	2.24	44.6432	0.25	4.9825	0	0	USAID 2015, SAFER Study
	Pharmacy technician	5.6	per hour	0	0	SAFER Study	3.26	per hour	0	0	2.24	7.3024	0.75	2.445	0	0	USAID 2015, SAFER Study
	Clerk/receptionist	3.85	per hour	1.33333	5.13333	SAFER Study	1.93	per hour	1.33333	2.57333	0.833333	1.60833	0.6	1.158	0.6	1.158	USAID 2015, SAFER Study
	Medication & HIV Care											0
	TENOLAM-E	9.71	per month	0	0	MOHCC	9.71	per month	0	0	2.24	21.7504	2.24	21.7504	0	0	MOHCC
	Care per guidelines	33.04	per month	0	0	Webb 2015, Marseille 2012	33	per month	0	0	2.24	73.92	2.24	73.92	0	0	Webb 2015, Marseille 2012
	AVI materials											0
	Condoms, syringes	2.78	per month	6	16.68	SAFER Study	1.78	per attempt	6	10.68	6	10.68	6	10.68	6	10.68	SAFER Study
	Tests (kits, reagents, labor, equipment, transportation, storage)											0
	HIV rapid	16.18	per test	11	177.98	SAFER Study	4.16	per test	11	45.76	5	20.8	5	20.8	3	12.48	CHAI 2016, SAFER Study
	Viral Load	107.28	per test	7	750.96	SAFER Study	25.51	per test	7	178.57	7	178.57	4	102.04	2	51.02	CHAI 2016, SAFER Study
	CD4	32.89	per test	1.5	49.335	SAFER Study	21.43	per test	1.5	32.145	1	21.43	0	0	0	0
	FBC	25.03	per test	1.5	37.545	SAFER Study	7.74	per test	1.5	11.61	1	7.74	0	0	0	0
	Urinalysis	3.88	per test	1.5	5.82	SAFER Study	3.34	per test	1.5	5.01	1	3.34	1	3.34	1	3.34	SAFER Study
	Creatinine	4.67	per test	2	9.34	SAFER Study	3.52	per test	2	7.04	1.5	5.28	0.5	1.76	0.5	1.76	SAFER Study
	Hepatitis B	19.37	per test	2	38.74	SAFER Study	8.18	per test	2	16.36	1.5	12.27	1	8.18	0	0
	Syphilis RPR	13.52	per test	2	27.04	SAFER Study	4.19	per test	2	8.38			2	8.38	2	8.38	Terris-Prestholt 2015
	Pregnancy	1.8	per test	8	14.4	SAFER Study	1.44	per test	8	11.52	4	5.76	3	4.32	1.5	2.16	SAFER Study
	Capital and Other											0
	Offsite admin & other*	153.565	per couple	1	153.565	SAFER Study	3	per couple	1	3	1.5	4.5	1	3	1	3	SAFER Study
	Clinic supplies**	1.11913	per couple	1	1.11913	SAFER Study	0.63	per couple	1	0.63	1.5	0.945	1	0.63	1	0.63	SAFER Study
	Rent, utilities & facility***	211	per couple	1	211	SAFER Study	8.23	per couple	1	8.23	1.5	12.345	1	8.23	1	8.23	SAFER Study
	Clinic equipment (non-lab)****	3.09522	per couple	1	3.09522	SAFER Study	0.42	per couple	1	0.42	1.5	0.63	1	0.42	1	0.42	SAFER Study
	Training (time and materials)	4.04348	per couple	1	4.04348	SAFER Study	0.16	per couple	1	0.16	1.5	0.24	1	0.16	1	0.16	SAFER Study
	Total per couple				1637.57					443.743		516.008		328.379		155.601
	PrEP + SW
	Personnel
	Physician/Manager	37.3	per hour	1.91667	71.4917	SAFER Study	33.3	per hour	1.91667	63.825	1.66667	55.5	1.58333	52.725	1.58333	52.725	USAID 2015, SAFER Study
	Nurse	8.4	per hour	5.5	46.2	SAFER Study	4.2	per hour	4.33333	18.2	1.83333	7.7	1.91667	8.05	1.91667	8.05	USAID 2015, SAFER Study
	HIV Counsellor	6.5	per hour	2.16667	14.0833	SAFER Study	3.26	per hour	2.16667	7.06333	2.08333	6.79167	2	6.52	2	6.52	USAID 2015, SAFER Study
	Pharmacist	19.93	per hour	2.41667	48.1642	SAFER Study	19.93	per hour	2.41667	48.1642	0.583333	11.6258	0.5	9.965	0	0	USAID 2015, SAFER Study
	Pharmacy technician	5.6	per hour	1	5.6	SAFER Study	3.26	per hour	1	3.26	0.75	2.445	0.75	2.445	0	0	USAID 2015, SAFER Study
	Clerk/receptionist	3.85	per hour	1.33333	5.13333	SAFER Study	1.93	per hour	1.33333	2.57333	0.833333	1.60833	0.6	1.158	0.6	1.158	USAID 2015, SAFER Study
	Medication
	PrEP	49	per month	8	392	SAFER Study	18.1	per month	8	144.8	8	144.8	8	144.8	0	0	MOHCC
	Semen-washing process
	Personnel	36.7	per attempt	4	146.8	SAFER Study	23	per attempt	4	92	4	92	3	69	3	69	SAFER Study
	Reagents & consumables	16.35	per attempt	4	65.4	SAFER Study	16.35	per attempt	4	65.4	4	65.4	3	49.05	3	49.05	SAFER Study
	Capital equipment	35.18	per attempt	4	140.72	SAFER Study	35.18	per attempt	4	140.72	4	140.72	3	105.54	3	105.54	SAFER Study
	IUI catheter	20	per attempt	4	80	SAFER Study	20	per attempt	4	80	4	80	3	60	3	60	SAFER Study
	Tests
	HIV rapid	16.18	per test	11	177.98	SAFER Study	4.16	per test	11	45.76	6	24.96	4	16.64	1	4.16	CHAI 2016, SAFER Study
	Urinalysis	3.88	per test	1.5	5.82	SAFER Study	3.34	per test	1.5	5.01	1.5	5.01	1	3.34	1	3.34	SAFER Study
	Creatinine	4.67	per test	1.5	7.005	SAFER Study	3.52	per test	1.5	5.28	1.5	5.28	2	7.04	1	3.52	SAFER Study
	Hepatitis B	19.37	per test	2	38.74	SAFER Study	8.18	per test	2	16.36	1.5	12.27	0.25	2.045	0	0
	Syphilis RPR	13.52	per test	2	27.04	SAFER Study	4.19	per test	2	8.38			2	8.38	2	8.38	Terris-Prestholt 2015
	Pregnancy	1.8	per test	8	14.4	SAFER Study	1.44	per test	8	11.52	4	5.76	3	4.32	2	2.88	SAFER Study
	Capital and Other
	Offsite admin & other*	153.565	per couple	1	153.565	SAFER Study	3	per couple	1	3	1.5	4.5	1	3	1	3	SAFER Study
	Clinic supplies**	1.11913	per couple	1	1.11913	SAFER Study	0.63	per couple	1	0.63	1.5	0.945	1	0.63	1	0.63	SAFER Study
	Rent, utilities & facility***	211	per couple	1	211	SAFER Study	8.23	per couple	1	8.23	1.5	12.345	1	8.23	1	8.23	SAFER Study
	Clinic equipment (non-lab)****	3.09522	per couple	1	3.09522	SAFER Study	0.42	per couple	1	0.42	1.5	0.63	1	0.42	1	0.42	SAFER Study
	Training (time and materials)	4.04348	per couple	1	4.04348	SAFER Study	0.16	per couple	1	0.16	1.5	0.24	1	0.16	1	0.16	SAFER Study
	Total per couple				1659.4					770.756		680.531		563.458		386.763
	PrEP + AVI
	Personnel
	Physician/Manager	37.3	per hour	1.91667	71.4917	SAFER Study	33.3	per hour	1.91667	63.825	1.5	49.95	1.58333	52.725	1.58333	52.725	USAID 2015, SAFER Study
	Nurse	8.4	per hour	5.33333	44.8	SAFER Study	4.2	per hour	5.33333	22.4	2.33333	9.8	1.91667	8.05	1.91667	8.05	USAID 2015, SAFER Study
	HIV Counsellor	6.5	per hour	2.16667	14.0833	SAFER Study	3.26	per hour	2.16667	7.06333	2.25	7.335	2	6.52	2	6.52	USAID 2015, SAFER Study
	Pharmacist	19.93	per hour	2.41667	48.1642	SAFER Study	19.93	per hour	2.41667	48.1642	0.833333	16.6083	0.5	9.965	0	0	USAID 2015, SAFER Study
	Pharmacy technician	5.6	per hour	1	5.6	SAFER Study	3.26	per hour	1	3.26	0.75	2.445	0.75	2.445	0	0	USAID 2015, SAFER Study
	Clerk/receptionist	3.85	per hour	1.33333	5.13333	SAFER Study	1.93	per hour	1.33333	2.57333	0.67	1.2931	0.6	1.158	0.6	1.158	USAID 2015, SAFER Study
	Medication
	PrEP	49	per month	8	392	SAFER Study	18.1	per month	8	144.8	8	144.8	8	144.8	0	0	MOHCC
	AVI materials
	Condoms, syringes	2.78	per month	6	16.68	SAFER Study	1.78	per attempt	6	10.68	6	10.68	6	10.68	6	10.68	SAFER Study
	Tests
	HIV rapid	16.18	per test	11	177.98	SAFER Study	4.16	per test	11	45.76	5	20.8	4	16.64	1	4.16	CHAI 2016, SAFER Study
	Viral Load	107.28	per test	0	0	SAFER Study	25.51	per test	0	0	0	0	0	0	0	0	CHAI 2016, SAFER Study
	Urinalysis	3.88	per test	1.5	5.82	SAFER Study	3.34	per test	1.5	5.01	1	3.34	1	3.34	1	3.34	SAFER Study
	Creatinine	4.67	per test	1.5	7.005	SAFER Study	3.52	per test	1.5	5.28	1	3.52	2	7.04	1	3.52	SAFER Study
	Hepatitis B	19.37	per test	2	38.74	SAFER Study	8.18	per test	2	16.36	2	16.36	0.25	2.045	0	0
	Syphilis RPR	13.52	per test	2	27.04	SAFER Study	4.19	per test	2	8.38			2	8.38	2	8.38	Terris-Prestholt 2015
	Pregnancy	1.8	per test	8	14.4	SAFER Study	1.44	per test	8	11.52	4	5.76	3	4.32	2	2.88	SAFER Study
	Capital and Other
	Offsite admin & other*	153.565	per couple	1	153.565	SAFER Study	3	per couple	1	3	1.5	4.5	1	3	1	3	SAFER Study
	Clinic supplies**	1.11913	per couple	1	1.11913	SAFER Study	0.63	per couple	1	0.63	1.5	0.945	1	0.63	1	0.63	SAFER Study
	Rent, utilities & facility***	211	per couple	1	211	SAFER Study	8.23	per couple	1	8.23	1.5	12.345	1	8.23	1	8.23	SAFER Study
	Clinic equipment (non-lab)****	3.09522	per couple	1	3.09522	SAFER Study	0.42	per couple	1	0.42	1.5	0.63	1	0.42	1	0.42	SAFER Study
	Training (time and materials)	4.04348	per couple	1	4.04348	SAFER Study	0.16	per couple	1	0.16	1.5	0.24	1	0.16	1	0.16	SAFER Study
	Total per couple				1241.76					407.516		311.351		290.548		113.853

## Sheet: Time and motion
Time and Motion results for clinic-based SAFER services
Code	Description	Observations (n)	Mean time (range)
Direct participant services (minutes per task/activity, per participant, per visit)
ICF	Informed consent*	6	58.0 (45-80)
GC	General counseling (not related to specific strategy)	5	12.2 (7-16)
CE	Clinical evaluation	9	11.3 (7-17)
Prev	HIV prevention counseling	2	8.0 (6-10)
ART-C	Adherence counseling and monitoring: ART	4	13.0 (5-20)
PrEP-I	PrEP Initiation	5	13.6 (8-20)
PrEP-M	PrEP management/maintenance	2	5.5 (3-8)
PrEP-C	Adherence counseling and monitoring: PrEP	2	8.5 (7-10)
VI	Counseling and related services: Vaginal insemination	2	10.0 (8-12)
SW	Counseling and related services: Semen washing	3	6.7 (5-9)
OV	Counseling: Identifying ovulation/peak fertile days	2	6.0 (4-8)
VL	Viral load evaluation	4	12.5 (5-18)
VCT	HIV test (including pre-testing, testing, and follow-up)	15	8.3 (5-16)
SC	Other sample collection	5	5.8 (4-10)
NC	Nutritional counseling and services	5	5.2 (5-6)
INS	In-office insemination	1	16
P-T	Pregnancy testing	17	3.2 (3-4)
Participant Management, Recruitment & Retention (minutes per task/activity, per participant, per visit)
PW	Paperwork	5	9.0 (5-14)
PCS	Participant (pt) check-in, check-out, scheduling	8	3.3 (3-5)
PR	Pt retention (locating pts, calls, texts, follow-ups)	3	6.3 (4-8)
Traveling (minutes per one-way trip)
D	Driver: pick up/drop off sample or files	5	39.6 (32-42)
Other (SAFER-services oriented; minutes per day)
GA	General administration (emails, timesheets, etc.)	7	11.7 (7-19)
SM	Meetings/calls related to participant care	4	8.5 (5-11)
Waiting & Breaks (minutes per activity)
WP	Waiting for participants	2	5.5 (3-8)
B	Breaks	8	20.4 (10-32)
*Some data regarding research-specific tasks were collected, but were not used for the purpose of calculating costs associated with SAFER Toolkit and strategy service delivery.
Further specification regarding time for different personnel positions/role, type of visit (eg, screening, enrollment, run-in, Months 1-14), and other details available upon request. Direct participant services and research-related activities for non-SAFER HIV prevention methods provided by personnel were not tracked in this Time & Motion Study.
Time and Motion results for off-site laboratory services may be made available upon request.

## Sheet: T-M code definitions
Clinic Staff: Time & Motion Codes and Definitions
Codes			Definitions
Direct Participant Services			Direct participant services include all participant-related tasks associated with providing SAFER counseling and services
ICF	Informed consent		Reviewing, reading, explaining, and obtaining informed consent from participants.
GC	General counseling (not related to specific intervention)		General counseling and screening related to SAFER program or overall strategies. Please provide information in the notes section about what kind of counseling was offered. Examples include pre-conception counseling and evaluating participants for which strategy/strategies would work best for them, prior to strategy implementation.
CE	Clinical evaluation		Clinical evaluation includng medical history, evaluation of medications, target exam, and/or pelvic exam, adverse event assessment (for SW or VI; see ART and PrEP codes for managing ART- or PrEP-related side effects), syndromic assessment, and pre-existing conditions assessment. Includes assessing if a participant is eligible for the SAFER Study and at least one safer strategy.
Prev	HIV Prevention		Time spent counseling participants about the risks of HIV transmission and how to prevent it, counseling on condom use, and intensive counseling to prevent HIV in partner (see separate code for PMTCT).
ART-C	Adherence monitoring: ART		Counseling and participant discussions regarding adherence, reviewing test results, and other tasks associated with monitoring ART use/adherence.
PrEP-I	PrEP Initiation		Time spent getting a participant started on PrEP, including initial discussions, providing directions on taking medications, what to expect on treatment, etc. The "initiation" period for PrEP is usually 1-2 months. This includes time evaluating the participant for adverse events, but not time managing the adverse events themselves (see the code specific to PrEP adverse events).
PrEP-M	PrEP management/maintenance		After a participant has started on PrEP and is considered to be stable on and adherent to treatment. The maintenance period is usually when a participant has been confirmed to be adherent to PrEP without major needs for medication counseling or instruction. This includes time evaluating the participant for adverse events, but not time managing the adverse events themselves (see the code specific …
PrEP-C	Adherence monitoring: PrEP		Counseling and participant discussions regarding adherence, reviewing test results, and other tasks associated with monitoring PrEP use/adherence.
VI	Counseling and related services: VI		Time spent counseling participants about artificial vaginal insemination, the risks associated with it, how to use VI resources, and how to perform artificial vaginal insemination at home.
SW	Counseling and related services: semen washing		Time spent counseling participants on what semen washing is, risks associated with it, what steps it includes, how to properly collect semen for washing, how semen are processed, and how to perform intrauterine insemination at home.
OV	Counseling: How to identify ovulation/peak fertile days		Time spent training participants about how to identify and track peak ovulation days.
VL	Viral load evaulation		Time spent collecting samples for viral load testing for HIV-positive individuals, reviewing results, and consulting with staff and participants regarding results. This does not include lab time running VL tests. Please note if participant has selected ART-VL as a SAFER strategy.
VCT	HIV pre-test counseling, testing, and post-test counseling		Time spent HIV pre-test counseling, testing, and post-test counseling, including collecting samples for HIV testing and any related visits/discussions regarding the results of a participant's HIV status following an HIV test. (VCT: voluntary counseling and testing.)
SC	Other sample collection		Time spent collecting samples for laboratory testing for non-HIV, non-pregnancy evaluations, such as blood for CBC (if not collected while collecting blood for an HIV rapid or viral load test), doing a pap smear, etc.; this also includes time spent preparing to collect samples, sending samples to the lab, consulting with lab staff, and reviewing results. Please provide relevant details regarding …
NC	Nutritional services and counseling		Time spent providing nutritional services and counseling, including educating participants, answering questions, talking about prenatal vitamins, writing prescriptions for supplments, filling prescriptions, and other relevant nutrition-related tasks.
INS	In-office insemination		Time spent preparing for and performing in-office artificial insemination.
P-T	Pregnancy testing		Time spent preparing to collect samples for pregnancy testing, collecting samples, performing the tests (if provided at the point-of-care), sending samples to a different site (if not point-of-care), consulting with other staff about the sample and/or results, and reporting results to participants.
Participant Management, Recruitment & Retention
PW	Paperwork		Time spent filling out paperwork prior to, during, or after participant visits that does not include paperwork associated with filling out forms pertaining to sample collection, testing, or dispensing of medications)
PCS	Participant check-in/out and scheduling		Time spent greeting, checking in, and checking out participants and filling out associated paperwork, including gathering participant chart information. Time spent scheduling follow-up participant appointments.
PR	Pt retention (locating pts, calls, texts, follow-ups)		Time spent contacting participants, sending reminders, texting, locating participants who do not show up for appointments, and other tasks related to participant retention and follow-up.
Traveling
D	Driver: pick up/drop off sample or files (specify type)		Time spent by driver waiting to pick up files or samples, picking up semen samples for semen washing, dropping the sample off at the clinic/processing center, picking up from clinic site, and dropping off at final destination.
Meetings
GA	General administration (emails, timesheets, etc.)		Time spent working on timesheets, general emailing, and other administrative tasks.
SM	Clinic staff meetings/calls		Clinic staff meetings and/or calls related to participant care and/or delivery of safer-related services. Please briefly specify in the notes section what the topic is.
Waiting & Breaks
WP	Waiting for participants or activities		Waiting for participants to arrive for appointments, waiting for a participant to finish a consultation, or other relevant waiting time wherein other activities were not undertaken while waiting. Time spent waiting to collect a sample or waiting for test results should be allocated to the specific test above in the direct participant services activity areas.
B	Breaks (incl. tea and lunch)		Break time including tea or lunch.
